# Supplementary material for: NOTCH1 reverses immune suppression in small cell lung cancer through reactivation of STING
Source: J Clin Invest. 2025 Jul 8;135(18):e185423. doi: 10.1172/JCI185423 (PMC12435836; doi:10.1172/JCI185423)
Supplement: Supporting data values [file jci-135-185423-s308.xlsx]

## Sheet: Fig.4E
	% Surface MHC+
	H82	H82N1ICD-Dox	H82N1ICD+Dox	H82N1ICD+Dox REST KO Clone#1	H82N1ICD+Dox REST KO Clone#2	H82N1ICD+Dox REST KO Clone#3
	3.81	18.3	93	83.8	79.5	87.1
	0.84	0.75	92.9	92.4	84.6	88.4
	2.19	2.14	94.7	93.2	85.8	89.3
	10.2	6.35		90.4	84.5

## Sheet: Fig.4G
	% Surface MHC+
	H524	H524N1ICD-Dox	H524N1ICD+Dox	H524REST-Dox	H524REST+Dox
	0.73	15.6	84.1	12	9.46
	1.4	28.6	96	10.4	17.7
	0.36	17.9	92.3	10.9	29.7
	0.33	30.1	91.3	1.25	35.4
		1.69		0.032
		0.83

## Sheet: Fig.5B
	(% Lysis)
	E:T Ratio	KP1 DMSO				KP1 TAS1440				KP1 TAS1440+GSI
	0	0	0	0	0	0	0	0	0	0	0	0	0
	0.25:1	0.23	1.56	3.18	8.02	30.31	35.5	20.65	24.12	13.85	5.77	3.84	1.23
	0.5:1	3.68	1.24	6.42	0	53.64	48.24	32.76	32.5	14.75	8.26	2.51	0
	1:1	2.94	0	5.36	1.99	76.33	67.69	58.92	49.59	24.96	11.48	5.05	0
	5:1	7.98	0	4.36	3.24	98.37	95.1	96.05	78.29	43.3	17.33	13.74	2.81
	10:1	9.78	0	5.28	0	99.43	96.55	98.14	90.41	44.24	16.2	12.34	1.71
	25:1	11.56	0.85	5.05	0	99.85	97.83	99.13	90.26	40.7	11.73	12.64	0
	IFNγ (pg/mL)
	E:T Ratio	KP1 DMSO			KP1 TAS1440			KP1 TAS1440+GSI
	0	34.3809	0	58.0476	65.9286	0	70.1191	60.5952	0	96.7619
	5:1	147.476	6.79592	91.0476	227.024	203.367	313.071	127.738	53.0408	134.119

## Sheet: Fig.5C
	Tumor volume (mm3)
		NSG immunocompromised mice
	Days after injection	KP1 DMSO					KP1 TAS1440					KP1 TAS1440+GSI
	0	0	0	0	0	0	0	0	0	0	0	0	0	0	0	0
	4	16.1369	23.1002	19.1965	25.3896	21.2942	22.5509	23.3362	18.762	29.5838	16.7758	26.0818	30.2545	18.132	34.1992	30.3759
	7	67.9275	50.7232	38.3392	53.2174	63.879	26.4206	29.8789	30.7741	26.6876	25.8765	34.6855	43.681	38.32	47.7692	53.016
	10	129.408	174.769	58.9275	112.157	116.05	27.2445	28.4576	22.2427	37.753	19.5357	60.0016	115.223	52.1786	94.3326	86.5448
	12	267.66	312.78	110.663	193.439	252.11	37.3092	55.5537	39.7373	32.4	27.3217	90.9264	259.925	166.542	265.521	156.077
	14	320.704	417.362	147.91	349.648	292.819	35.3045	35.8053	39.9747	32.5632	28.5605	363.384	413.078	228.935	180.625	261.184
	17	699.495	926.299	335.839	673.568	597.644	51.3481	36.5073	43.9811	33.4596	33.7084	339.193	689.155	406.022	521.979	448.799
	19	1250.12	1479.48	292.56	635.13	1018.93	74.26	68.01	70.98	60.36	38.02	731.07	1070.24	823	1183.26	756.22
	21						109.166	103.903	95.3794	84.8775	67.7324
	24						334.203	196.418	269.632	199.16	155.592
	26						489.907	345.355	441.348	295	279.499
	28						952.873	557.715	801.864	557.614	441.181
	Tumor volume (mm3)
		F1 immunocompetent mice
	Days after injection	KP1 DMSO					KP1 TAS1440					KP1 TAS1440+GSI
	0	0	0	0	0	0		0	0	0	0	0	0	0	0	0
	4	46.0949	48.9308	35.2212	45.4282	40.8389		32.4444	44.6797	38.2035	43.4454	26.1121	29.5578	27.0785	29.3437	26.9629
	7	95.3835	62.2562	55.5192	49.321	38.4566		36.6718	32.8878	44.1911	44.2539	56.8735	48.2589	44.0039	31.3344	37.3437
	10	198.697	129.837	67.9387	92.5368	83.5278		43.4723	32.7158	30.6084	38.9376	112.183	87.6694	80.7936	48.0839	80.1544
	12	272.529	286.391	122.011	146.713	141.115		37.7078	42.7812	36.0822	51.3601	192.672	141.075	138.303	146.788	168.313
	14	489.65	416.433	241.369	276.94	235.366		26.1445	32.0734	25.0029	26.1017	263.901	223.653	181.359	228.295	280.533
	17	728.288	623.483	411.748	575.078	340.805		20.3259	19.321	14.1198	23.9786	569.747	256.421	481.487	484.256	458.533
	19	1119.96	940.445	481.409	744.331	425.745		21.9415	19.6933	16.7194	18.5176	1069.93	337.383	695.742	978.37	714.489
	21							10.4325	8.83869	0	0
	24							9.84109	6.99304	0	0
	26							7.67526	0	0	0
	28							5.83904	0	0	0
	33							0	0	0	0
	Survival
			KP1 DMSO	KP1 TAS1440	KP1 TAS1440+GSI
	DMSO_1	19	1
	DMSO_2	21	1
	DMSO_3	21	1
	DMSO_4	24	1
	DMSO_5	26	1
	TAS1440_1	33		0
	TAS1440_2	33		0
	TAS1440_3	33		0
	TAS1440_4	33		0
	TAS1440+GSI_1	19			1
	TAS1440+GSI_2	21			1
	TAS1440+GSI_3	21			1
	TAS1440+GSI_4	24			1
	TAS1440+GSI_5	26			1

## Sheet: Fig.5D
	%CD4+T cells /lymphocytes
	KP1 DMSO	KP1 TAS1440	KP1 TAS1440+GSI
	6.37	28.6	3.7
	3.74	26.4	5.6
	2.74	27.9	3.69
		31.5
	%CD8+T cells /lymphocytes
	KP1 DMSO	KP1 TAS1440	KP1 TAS1440+GSI
	5.38	10.8	2.2
	2.36	8.84	2.15
	2.6	7.16	2.58
		10.3
	%CD69+Ki67+cells/total CD8+ T cells
	KP1 DMSO	KP1 TAS1440	KP1 TAS1440+GSI
	44.9	65.8	32.1
	39.3	60.5	18.1
	19.4	72.2	25.3
		60.7
	%IFNγ+Ki67+cells/total CD8+ T cells
	KP1 DMSO	KP1 TAS1440	KP1 TAS1440+GSI
	21	55.8	14.4
	25	44.3	0
	20.4	41.5	1.82
		36.6

## Sheet: Fig.5G
	Tumor volume (mm3)
	Days after injection	Isotype					CD4 depletion					CD8 depletion					CD4+CD8 depletion
	0	0	0	0	0	0	0	0	0	0	0	0	0	0	0	0	0	0	0	0	0
	4	51.31	43.66	24.41	41.73	45.02	19.76	32.82	34.21	25.58	36.59	53.69	57	61.1	56.65	39.88	25.29	31.16	18.24	26.06	28.98
	6	60.12	47.19	35.12	39.66	36.85	33.45	35.99	31.89	26.56	38.22	42.37	43.98	39.2	67.35	33.75	28.52	37.53	22.02	25.63	29.19
	8	59.18	42.97	32.74	49.15	43.98	38.43	35.49	28.15	34.38	42.11	36.8	40.4	44.65	57.86	32.08	20.44	42.74	23.44	23.51	31.32
	10	52.33	42.06	33.9	39.51	32.48	36.09	43.86	30.76	34.92	37.07	42.05	42.07	52.64	48.46	49.69	35.22	43.38	43.99	33.98	40.66
	13	40.39	32.33	12.79	35.88	15.78	36.48	49.19	45.06	41.44	40.96	40.94	41.62	46.06	61.61	40.26	37.75	52.43	35.55	32.25	37.34
	15	22.24	25.07	9.39	22.5	18.83	54.53	63.88	49.43	62.62	49.69	44.35	54.38	47.47	74.25	46.9	47.02	51.19	52.56	36.08	44.33
	18	16.02	22.83	0	21.61	15.28	62.97	66.63	37.49	55.67	66.04	68.96	52.04	58.13	78.65	55.99	62.05	60.07	49.28	40.95	47.36
	20	8.6	11.6	0	0	0	46.81	64.95	21.4	35.65	47.79	44.1	40.4	54.38	87.01	52.49	37.13	77.63	56.92	36.87	42.38
	22	0	13.1	0	0	0	62.26	71.3	32.21	34.63	46.1	62.62	61.8	52.68	95.14	63.13	64.57	105.31	95.73	59.9	60.04
	25	0	15.55	0	0	0	58.93	89.37	11.73	40.04	98.44	55.9	56.66	54.03	102.99	67.08	100.98	167.56	154.28	83.74	86.61
	27	0	13.02	0	0	0	73.16	81.95	15.4	54.85	150.6	104.48	81.14	81.46	124.69	85.3	138.64	224.44	196.42	108.73	135.09
	30	0	17.23	0	0	0	70.67	103.1	20.85	95.91	180.47	122.62	114.59	100.8	143.38	118.58	238.78	332.81	313.64	145.47	223.69

## Sheet: Fig.6C
	Colony area
	E:T ratio	0	0.25:1	0.5:1	1:1	5:1
	KP1 TAS Notch1 WT Colony Area	43323	34425	30263	24039	6452
		42594	35329	28932	23907	3094
		40992	34984	34747	23919	8349
	E:T ratio	0	0.25:1	0.5:1	1:1	5:1
	KP1 TAS Notch1 KO Colony Area	39348	36385	38092	30666	19221
		41810	39232	39836	33466	17951
		44133	40770	38222	37445	21820

## Sheet: Fig.6D
	Tumor volume (mm3)
	Days after injection	KP1 TAS1440 WT							KP1 TAS1440 Notch1 KO
	0	0	0	0	0	0	0	0	0	0	0	0	0	0	0
	5	79.31	62.63	34.98	89.34	70.18	54.6	44.11	30.12	40.4	34.53	33.53	26.4	32.22	38.89
	7	57.63	52.47	44.75	91.59	69.79	47.28	46.89	36.14	42.48	33.11	36.07	22.65	30.97	39.76
	9	40.84	51.54	56.66	35.77	58.99	53.92	54.44	38.64	38.11	34.79	25.89	39.18	32.65	29.96
	1	53.09	42.14	54.94	63.96	57.49	54.57	50.37	28.14	33.19	35.39	31.22	34.29	21.94	32.81
	14	23.52	35.53	47.54	64.9	47.72	40.52	44.66	26.64	39.25	38.35	29.34	25.11	23.59	27.37
	16	0	25.92	22.16	51.26	20.78	36.5	49.38	34.12	37.95	26.57	45.34	36.48	36.33	35.13
	19	0	0	17.68	33.99	0	26.08	28.7	23.24	48.52	25.67	35.81	32.65	22.78	40.18
	21	0	0	16.43	28.59	0	19.77	29.04	48.58	46.22	36.36	34.1	39.82	20.7	31.27
	23	0	0	9.4	14.96	0	15.48	33.13	35.09	69.28	31.96	48.08	38.58	15.82	52.46
	26	0	0	0	19.33	0	9.97	27.68	57.99	95.68	44.19	98.24	59.47	37.99	87.13
	28	0	0	0	21.8	0	8.18	27.56	59.29	161.54	83.28	117.62	106.68	52.73	135.94
	30	0	0	0	0	0	12.15	21.1	123.68	185.36	127.77	191.59	160.08	83.92	162.15

## Sheet: Fig.6E
	%CD4+T cells /lymphocytes
	KP1 TAS1440 WT	KP1 TAS1440 Notch1 KO
	45.3	35.6
	33.8	38.5
	35.3	43.4
	41.7	49.2
	43.2	43.7
	%CD8+T cells /lymphocytes
	KP1 TAS1440 WT	KP1 TAS1440 Notch1 KO
	17.3	11.6
	25.5	23.8
	24.9	8.58
	17.2	10.3
	17.2	7.1
	%CD69+Ki67+cells/total CD8+ T cells
	KP1 TAS1440 WT	KP1 TAS1440 Notch1 KO
	41.3	18
	39.1	28.6
	35.8	23.4
	45	30.8
	49	27.3
	%IFNγ+Ki67+cells/total CD8+ T cells
	KP1 TAS1440 WT	KP1 TAS1440 Notch1 KO
	51.7	22.8
	60	38.3
	71.6	25
	57.5	40.1
	47.4	29.1

## Sheet: Fig. 6F
	Tumor volume (mm3)
	Days after injection	KP1 mN1 - Dox NSG					KP1 mN1- Dox F1
	0	0	0	0	0	0	0	0	0	0	0
	3	52.54	50.6	44.41	41.95	36.84	53.02	50.85	50.41	53.56	51.25
	6	63.12	89.62	75.56	70.69	63.25	112.93	128.88	102.99	125.28	103.88
	10	147.96	169.9	180.7	158.84	141.37	134.49	146.61	197.61	226.22	123.08
	13						293.59	243.06	325.2	309.86	358.01
	15	429.12	499.53	474.33	476.23	182.23
	16						639.79	346.06	549.31	411.5	637.54
	19	924.58	1077.29	799.46	977.12	464.69	884.83	483.76	822.2	510.91	1112.37
	Days after injection	KP1 mN1 + Dox NSG					KP1 mN1 + Dox F1
	0	0	0	0	0	0	0	0	0	0	0
	3						27.06	36.96	32.41	34.49	37.31
	5	48.32	49.53	42.69	54.14	45.94
	6						29.28	47.55	37.47	46.51	39.63
	8	43.39	39.76	57.7	43.42	40.19
	10						36.82	48.94	42.23	50.38	59.26
	11	76.96	89.52	78.13	83.44	77.64
	13						21.02	17.04	39.91	53.44	21.37
	15	175.64	178.45	220.22	182.76	197.56
	17						8.87	10.58	0	16.48	0
	19	570.46	625.79	545.11	481.53	726.54
	20						0	0	0	0	0
	22	1234.86	1162.23	1112.45	1124.41	1401.43	0	0	0	0	0

[truncated: 10 more sheets: Fig. 7K, Fig.8B, Fig.8C, Fig.8D, Supplemental Fig.7J, Supplemental Fig 8, Supplemental Fig.9D, Supplemental Fig.9H, Supplemental Fig.11A, Supplemental Fig.11C]
